# Supplementary material for: Designing a Candidate Multi-Epitope Vaccine against Transmissible Gastroenteritis Virus Based on Immunoinformatic and Molecular Dynamics
Source: Int J Mol Sci. 2024 Aug 13;25(16):8828. doi: 10.3390/ijms25168828 (PMC11354480; doi:10.3390/ijms25168828)
Supplement: Supplementary file 1 [file ijms-25-08828-s001.zip]

Archive with 1 entries (1 files):
- ijms-3104444-supplementary.pdf
